# Supplementary material for: Identification of SCRG1 as a Potential Therapeutic Target for Human Synovial Inflammation
Source: Front Immunol. 2022 May 26;13:893301. doi: 10.3389/fimmu.2022.893301 (PMC9204521; doi:10.3389/fimmu.2022.893301)
Supplement: Supplementary file 2 [file Table_1.xlsx]

## Sheet: Table S1
Table S1. The common 7 gene list.
Gene	description	Function
TAC1	Protachykinin-1; Tachykinins are active peptides which excite neurons, evoke behavioral responses, are potent vasodilators and secretagogues, and contract (directly or indirectly) many smooth muscles; Endogenous ligands (129 aa)	associated with Neuronal development
STMN2	Stathmin-2; Regulator of microtubule stability. When phosphorylated by MAPK8, stabilizes microtubules and consequently controls neurite length in cortical neurons. In the developing brain, negatively regulates the rate of exit from multipolar stage and retards radial migration from the ventricular zone (By similarity); Stathmins (187 aa)
CDKN1A	Cyclin-dependent kinase inhibitor 1; May be involved in p53/TP53 mediated inhibition of cellular proliferation in response to DNA damage. Binds to and inhibits cyclin-dependent kinase activity, preventing phosphorylation of critical cyclin-dependent kinase substrates and blocking cell cycle progression. Functions in the nuclear localization and assembly of cyclin D-CDK4 complex and promotes its k…	associated with DNA activity
FOSB	Protein fosB; FosB interacts with Jun proteins enhancing their DNA binding activity; Belongs to the bZIP family. Fos subfamily (338 aa)
SLC2A3	Solute carrier family 2, facilitated glucose transporter member 3; Facilitative glucose transporter that can also mediate the uptake of various other monosaccharides across the cell membrane. Mediates the uptake of glucose, 2-deoxyglucose, galactose, mannose, xylose and fucose, and probably also dehydroascorbate. Does not mediate fructose transport; Belongs to the major facilitator superfamily. S…	associated with metabolism
SCRG1	Scrapie-responsive protein 1; Stimulator of chondrogenesis 1 (98 aa)	associated with chondrogenesis
NELL1	Scrapie-responsive protein 1; Stimulator of chondrogenesis 1 (98 aa)	associated with differentiation

## Sheet: 1.IntersectDEGs
The common DEGs in 5 Datasets 1: 1 represents this gene differential expression in this data set. 0: 0 represents this gene is not a DEGs in this data set
GeneName	GSE1919	GSE12021	GSE55235	GSE55457	GSE82107	Counts
TAC1	1	1	1	1	1	5
NELL1	1	1	1	1	1	5
SCRG1	1	1	1	1	1	5
SLC2A3	1	1	1	1	1	5
STMN2	1	1	1	1	1	5
CDKN1A	1	1	1	1	1	5
FOSB	1	1	1	1	1	5
RPS4Y1	1	1	1	1	0	4
STC1	1	1	1	1	0	4
FASN	1	1	0	1	1	4
DDX3Y	1	1	1	1	0	4
CX3CR1	1	1	1	1	0	4
MAFF	1	1	1	1	0	4
TNFSF11	1	1	0	1	1	4
DUSP4	1	1	1	1	0	4
SIK1	1	1	1	1	0	4
INHBB	1	1	1	1	0	4
ATF3	1	1	1	1	0	4
KDM5D	1	1	1	1	0	4
NFIL3	1	1	1	1	0	4
IL1B	1	1	1	1	0	4
TNFAIP3	1	1	1	1	0	4
KLF9	1	1	1	1	0	4
TRIL	1	1	1	1	0	4
IL6	1	1	1	1	0	4
SLC7A5	1	1	1	1	0	4
PTN	1	1	1	1	0	4
FIGF	1	0	1	1	1	4
USP9Y	1	1	0	1	1	4
GADD45B	1	1	1	1	0	4
KAL1	1	1	1	1	0	4
DUSP2	1	1	1	1	0	4
FKBP5	1	1	1	1	0	4
EPYC	1	1	1	1	0	4
LOC729966	1	1	0	1	1	4
DUSP5	1	1	1	1	0	4
SLC19A2	1	1	1	1	0	4
LOC101928830	1	1	1	1	0	4
COL8A1	1	1	0	1	1	4
WIF1	1	1	1	1	0	4
NPAS2	1	1	1	1	0	4
FOSL2	1	1	1	1	0	4
LTC4S	1	1	1	1	0	4
MYC	1	1	1	1	0	4
KLF6	1	1	1	1	0	4
CXCL3	1	1	1	1	0	4
SELE	0	1	1	1	1	4
BSCL2	0	1	1	1	1	4
CYR61	0	1	1	1	1	4
SOCS3	0	1	1	1	1	4
NUDT1	0	1	1	1	1	4
JUNB	0	1	1	1	1	4
EGR1	0	1	1	1	1	4
DUSP1	0	1	1	1	1	4
DPT	0	1	1	1	1	4
APOD	1	0	1	0	1	3
IGLC1	1	0	1	1	0	3
LOC101928620	1	0	1	1	0	3
CCL20	1	1	1	0	0	3
CSN1S1	1	1	1	0	0	3
LRRC15	1	0	0	1	1	3
ADH1B	1	0	1	0	1	3
ZBTB16	1	0	1	0	1	3
VEGFA	1	1	0	1	0	3
MGAT4C	1	1	1	0	0	3
LRRC17	1	0	1	1	0	3
BAI3	1	1	0	1	0	3
CKAP2	1	1	0	1	0	3
CXCL2	1	1	0	1	0	3
MTUS2	1	1	0	1	0	3
FLRT2	1	0	1	1	0	3
NAMPT	1	1	0	1	0	3
TLR3	1	1	0	1	0	3
PFKFB1	1	1	0	1	0	3
LOC101929910	1	1	0	1	0	3
PLA2G15	1	0	1	0	1	3
TBKBP1	1	1	0	1	0	3
HMGB3P30	1	1	0	1	0	3
KDELR3	1	0	1	0	1	3
KLF4	1	1	0	1	0	3
C17orf75	1	1	0	1	0	3
MN1	1	1	0	1	0	3
PINLYP	1	1	0	1	0	3
SPRY1	1	1	0	1	0	3
PIM1	1	1	1	0	0	3
CXCL8	1	1	1	0	0	3
ST8SIA1	1	1	0	1	0	3
ACACB	1	1	0	1	0	3
HK3	1	0	1	0	1	3
C14orf105	0	1	0	1	1	3
RPE65	0	1	1	1	0	3
NR4A3	0	1	1	1	0	3
NLGN4Y	0	1	0	1	1	3
NR4A2	0	1	1	1	0	3
PTGS2	0	1	1	1	0	3
HTR2B	0	1	1	1	0	3
CES1P1	0	1	0	1	1	3
JUN	0	1	1	1	0	3
NR5A1	0	1	0	1	1	3
HSD11B2	0	1	1	1	0	3
IL1RL2	0	1	0	1	1	3
CCL25	0	1	1	1	0	3
RGS16	0	1	1	1	0	3
NR4A1	0	1	1	1	0	3
LOC101060321	0	1	0	1	1	3
RP11-769O8.3	0	1	0	1	1	3
RGS1	0	1	1	0	1	3
DKK2	0	1	0	1	1	3
TBC1D19	0	1	0	1	1	3
KIAA0485	0	1	0	1	1	3
PDZRN4	0	1	0	1	1	3
ZFP36	0	1	1	1	0	3
XRCC2	0	1	0	1	1	3
KRT5	0	1	0	1	1	3
NPTX2	0	1	0	1	1	3
NOL4	0	1	1	1	0	3
FOSL1	0	1	1	1	0	3
PFKFB3	0	1	1	1	0	3
HAS1	0	1	1	1	0	3
LIPC	0	1	1	1	0	3
BIN3-IT1	0	1	1	1	0	3
CYP27A1	0	1	1	1	0	3
AC007292.3	0	1	1	1	0	3
NFKB2	0	1	1	1	0	3
RP3-406C18.2	0	1	0	1	1	3
TMEM106C	0	1	1	1	0	3
LOC732360	0	1	1	1	0	3
LOC57399	0	1	0	1	1	3
CCDC87	0	1	0	1	1	3
RPS2P45	0	1	0	1	1	3
LMO7	0	1	1	0	1	3
LOC441601	0	1	0	1	1	3
TNFRSF11B	0	1	1	1	0	3
GDAP1L1	0	1	0	1	1	3
GRK1	0	1	0	1	1	3
AREG	0	1	1	1	0	3
IER3	0	1	1	0	1	3
SLC18A2	0	1	1	1	0	3
GDF10	0	1	0	1	1	3
FGF23	0	1	0	1	1	3
PCYT1B	0	1	1	1	0	3
GSTZ1	0	1	1	1	0	3
GDNF	0	1	0	1	1	3
PGF	0	1	1	1	0	3
SLC26A10	0	1	0	1	1	3
CRYBB1	0	1	0	1	1	3
MIR6872	0	1	1	1	0	3
THBD	0	1	1	1	0	3
CAPG	0	1	1	1	0	3
TRHR	0	1	0	1	1	3
IRX5	0	1	0	1	1	3
CRISPLD2	0	1	0	1	1	3
KISS1	0	1	0	1	1	3
RP11-680F8.4	0	1	0	1	1	3
THBS1	0	1	1	1	0	3
BHLHE40	0	1	1	1	0	3
DPYS	0	1	1	1	0	3
SBNO2	0	1	1	1	0	3
HOXA1	0	1	0	1	1	3
PHLDA1	0	1	0	1	1	3
CGB1	0	1	0	1	1	3
MCL1	0	1	1	1	0	3
EPS8L3	0	1	0	1	1	3
ARL4C	0	1	1	0	1	3
KCNC2	0	1	0	1	1	3
SLC16A7	0	1	1	1	0	3
KRT19P2	0	1	0	1	1	3
CLDN3	0	1	0	1	1	3
PART1	0	1	1	1	0	3
CBR3	0	1	1	1	0	3
GUCA1A	0	1	1	1	0	3
RIMS1	0	1	0	1	1	3
PRELP	0	1	0	1	1	3
OGN	0	1	0	1	1	3
RTN1	0	1	1	1	0	3
MSTN	0	0	1	1	1	3
IGHM	1	0	1	0	0	2
IGJ	1	0	0	0	1	2
SLC6A3	1	0	1	0	0	2
IGK	1	0	0	0	1	2
MMP3	1	0	1	0	0	2
IGHG1	1	0	0	1	0	2
MMP1	1	0	1	0	0	2
DDIT4	1	0	1	0	0	2
ADH1C	1	0	1	0	0	2
C10orf10	1	0	1	0	0	2
GABRB1	1	0	1	0	0	2
GPD1	1	0	0	0	1	2
PTX3	1	0	1	0	0	2
GPR1	1	0	0	1	0	2
AZGP1	1	0	0	0	1	2
CCL19	1	0	0	1	0	2
ADH1A	1	0	0	0	1	2
ADM	1	0	1	0	0	2
TF	1	0	0	0	1	2
RRAD	1	0	1	0	0	2
TIMP4	1	0	1	0	0	2
CD52	1	0	1	0	0	2
HSPB6	1	0	0	0	1	2
OSBPL3	1	0	1	0	0	2
AMPH	1	0	1	0	0	2
ADIPOQ	1	0	0	0	1	2
KIF11	1	0	1	0	0	2
NUPL1	1	0	1	0	0	2
MT1X	1	0	1	0	0	2
GAP43	1	0	1	0	0	2
HSPA1A	1	0	1	0	0	2
GADD45A	1	0	1	0	0	2
EGR2	1	0	0	0	1	2
ASPA	1	0	1	0	0	2
CDON	1	0	1	0	0	2
SERPINA3	1	0	0	0	1	2
MAOA	1	0	1	0	0	2
TNFRSF11A	1	0	1	0	0	2
NDC80	1	0	1	0	0	2
ANGPTL7	1	0	1	0	0	2
IL1R2	1	0	1	0	0	2
TRIM14	1	0	1	0	0	2
NID2	1	0	1	0	0	2
HERC4	1	0	1	0	0	2
HSPA6	1	0	1	0	0	2
LDLR	1	0	1	0	0	2
CPA3	1	0	1	0	0	2
CDO1	1	0	1	0	0	2
MXRA5	1	0	1	0	0	2
SELL	1	0	1	0	0	2
HIST1H1C	1	0	1	0	0	2
P2RY14	1	0	0	0	1	2
LAMA2	1	0	1	0	0	2
INADL	1	0	0	0	1	2
HBA1	1	0	0	0	1	2
SDC4	1	0	1	0	0	2
MTHFD2	1	0	1	0	0	2
FABP4	1	0	0	0	1	2
CEMIP	1	0	0	0	1	2
MSANTD3-TMEFF1	1	0	1	0	0	2
BRINP1	1	0	0	1	0	2
MVD	1	0	0	1	0	2
HLA-DQA1	1	0	1	0	0	2
AOX1	1	0	1	0	0	2
PLXNC1	1	0	1	0	0	2
MMP9	1	0	1	0	0	2
CRISP2	1	0	0	0	1	2
PLIN2	1	0	1	0	0	2
VCAM1	1	0	1	0	0	2
RIMS3	1	0	1	0	0	2
GYG2	1	0	0	0	1	2
PTGDS	1	0	0	0	1	2
PPP1R15A	1	0	1	0	0	2
CDH11	1	0	1	0	0	2
CSRP2	1	0	1	0	0	2
HBB	1	0	0	0	1	2
ZNF135	1	0	1	0	0	2
PLIN1	1	0	0	0	1	2
MDK	1	0	1	0	0	2
GABRR1	1	0	0	0	1	2
CLDN5	1	0	1	0	0	2
SCG2	1	0	1	0	0	2
SERPINE1	1	0	1	0	0	2
CFI	1	0	1	0	0	2
LMAN1	1	0	1	0	0	2
SORL1	1	0	1	0	0	2
FADS1	1	0	1	0	0	2
BLNK	1	0	1	0	0	2
NREP	1	0	1	0	0	2
CD180	1	0	1	0	0	2
SYT17	1	0	1	0	0	2
FOXO3	1	0	1	0	0	2
AGTR1	1	0	1	0	0	2
MNDA	1	0	1	0	0	2
TM4SF4	1	0	0	0	1	2
NCF1	1	0	1	0	0	2
ME2	1	0	1	0	0	2
LUZP2	1	0	0	0	1	2
FCGR3A	1	0	1	0	0	2
LMOD1	1	0	1	0	0	2
ANK3	1	0	1	0	0	2
PRKAR2B	1	0	0	0	1	2
SEMA3A	1	0	1	0	0	2
TSC22D3	1	0	1	0	0	2
WASF3	1	0	1	0	0	2
CEBPD	1	0	1	0	0	2
SH2D1A	1	0	0	0	1	2
LRMP	1	0	1	0	0	2
MIR6883	1	0	1	0	0	2
CORO1A	1	0	1	0	0	2
SLC2A4	1	0	0	0	1	2
BCL6	1	0	1	0	0	2
PROM1	1	0	0	0	1	2
BTC	1	0	1	0	0	2
ZFP36L2	1	0	1	0	0	2
SEMA3C	1	0	1	0	0	2
CPVL	1	0	1	0	0	2
H1FX	1	0	1	0	0	2
PTHLH	1	0	1	0	0	2
FAM107A	1	0	1	0	0	2
PLK2	1	0	1	0	0	2
CNTNAP2	1	0	0	0	1	2
AKR1B10	1	0	1	0	0	2
PIGA	1	0	1	0	0	2
COL1A2	1	0	1	0	0	2
CYP2C19	1	0	0	0	1	2
RAC2	1	0	1	0	0	2
ETS2	1	0	1	0	0	2
HLA-DRB4	1	1	0	0	0	2
ABCC3	1	0	1	0	0	2
CD4	1	0	1	0	0	2
ALDH1L1	1	0	0	0	1	2
LPL	1	0	0	0	1	2
RARRES3	1	0	1	0	0	2
GAMT	1	0	1	0	0	2
HPGDS	1	0	1	0	0	2
LTB4R	1	1	0	0	0	2
PDK4	1	0	1	0	0	2
PDE8B	1	0	0	0	1	2
SLC28A2	1	0	0	0	1	2
MYF5	1	0	0	0	1	2
ADCY7	1	0	1	0	0	2
LIPA	1	0	1	0	0	2
MRC2	1	0	0	0	1	2
ABLIM3	1	0	0	0	1	2
NID1	1	0	1	0	0	2
MARCKS	1	0	1	0	0	2
HLA-DMB	1	0	1	0	0	2
SLC23A2	1	0	1	0	0	2
SPRY2	1	0	1	0	0	2
IFRD1	1	0	1	0	0	2
GLRX	1	0	1	0	0	2
GPM6A	1	0	1	0	0	2
SV2B	1	0	1	0	0	2
IPO8	1	0	0	1	0	2
ALDH5A1	1	0	1	0	0	2
PPAP2B	1	0	1	0	0	2
ACKR1	1	0	1	0	0	2
ICAM1	1	0	1	0	0	2
HMGB2	1	0	1	0	0	2
TYMS	1	0	1	0	0	2
TTC3	1	0	1	0	0	2
PTPRC	1	0	1	0	0	2
SCGN	1	0	0	0	1	2
MFAP4	1	1	0	0	0	2
BTN3A3	1	0	1	0	0	2
HLA-DOB	1	0	0	1	0	2
DOCK4	1	0	1	0	0	2
SDC1	1	0	0	0	1	2
LCK	1	0	1	0	0	2
DUSP8	1	0	1	0	0	2
ITGB2	1	0	1	0	0	2
NR1D1	1	0	1	0	0	2
TK1	1	0	1	0	0	2
RBPMS	1	0	1	0	0	2
PCDHGA10	0	1	0	1	0	2
MGC12488	0	1	0	1	0	2
SGCA	0	1	0	1	0	2
LINC00597	0	1	0	1	0	2
KIAA0754	0	1	0	1	0	2
EIF1AY	0	1	0	1	0	2
XIST	0	1	0	1	0	2
MZT2B	0	1	0	1	0	2
RUNX1-IT1	0	1	0	1	0	2
TXLNGY	0	1	0	1	0	2
EBLN2	0	1	0	1	0	2
FBXW12	0	1	0	1	0	2
ZBTB7C	0	1	0	1	0	2
CLTC-IT1	0	1	0	1	0	2
CCZ1B	0	1	0	1	0	2
RUFY2	0	1	0	1	0	2
PODNL1	0	1	0	1	0	2
DNAJC3	0	1	0	1	0	2
AKT2	0	1	0	1	0	2
WNT5B	0	1	0	1	0	2
ZIC1	0	1	0	1	0	2
MIR612	0	1	0	1	0	2
TNKS2	0	1	0	1	0	2
KCNK15	0	1	0	1	0	2
AF090939	0	1	0	1	0	2
N6AMT1	0	1	0	1	0	2
ATP8B1	0	1	0	1	0	2
RP4-621B10.8	0	1	0	0	1	2
FBXW4P1	0	1	0	1	0	2
FLJ21369	0	1	0	1	0	2
ANKRD11	0	1	0	1	0	2
LRCH1	0	1	0	1	0	2
ZNF160	0	1	0	1	0	2
MAPKBP1	0	1	0	1	0	2
ASAP1-IT1	0	1	0	1	0	2
LRRC3	0	1	0	1	0	2
SCAF4	0	1	0	1	0	2
GAN	0	1	0	1	0	2
ANKRD36B	0	1	0	1	0	2
LOC101060275	0	1	0	1	0	2
DYM	0	1	0	1	0	2
AF007147	0	1	0	1	0	2
RPL17	0	1	0	1	0	2
ADAM15	0	1	0	1	0	2
TAOK1	0	1	0	1	0	2
TRAPPC10	0	1	0	1	0	2
ZBTB44	0	1	0	1	0	2
TMEM259	0	1	0	1	0	2
PCDHB6	0	1	0	1	0	2
SND1-IT1	0	1	0	1	0	2
LOC102724250	0	1	0	1	0	2
CYCSP19	0	1	0	1	0	2
CYAT1	0	1	0	1	0	2
MXD1	0	1	0	1	0	2
SLC37A1	0	1	0	1	0	2
DLEU2L	0	1	0	1	0	2
PRR11	0	1	0	1	0	2
FRMD4A	0	1	0	1	0	2
GTF2H2B	0	1	0	1	0	2
LOC729164	0	1	0	1	0	2
NVL	0	1	0	1	0	2
TOM1L2	0	1	0	1	0	2
DDX43	0	1	0	1	0	2
TREM2	0	1	0	1	0	2
COMP	0	1	0	1	0	2
CNPY4	0	1	0	1	0	2
MINOS1P1	0	1	0	1	0	2
PDE6A	0	1	0	1	0	2
MIR6840	0	1	0	1	0	2
MEG3	0	1	0	1	0	2
MBTD1	0	1	0	1	0	2
RND1	0	1	0	1	0	2
PHACTR1	0	1	0	1	0	2
SLC6A6	0	1	0	1	0	2
LOC100272216	0	1	0	1	0	2
MAFK	0	1	0	1	0	2
ABI3BP	0	1	0	1	0	2
GPC5	0	1	0	1	0	2
HAUS2	0	1	0	1	0	2
RBFADN	0	1	0	1	0	2
PCDHB13	0	1	0	1	0	2
LINC00342	0	1	0	1	0	2
SPANXB1	0	1	0	1	0	2
ADCYAP1R1	0	1	0	1	0	2
RP11-403P17.4	0	1	0	1	0	2
ZNF721	0	1	0	1	0	2
RAPGEF1	0	1	0	1	0	2
ALPK1	0	1	0	1	0	2
DIP2A	0	1	0	1	0	2
CYTH3	0	1	0	1	0	2
TOX3	0	1	0	1	0	2
C20orf195	0	1	0	1	0	2
RPS4XP9	0	1	0	1	0	2
R3HCC1L	0	1	0	1	0	2
SLC9A5	0	1	0	1	0	2
ANKRD36BP2	0	1	0	1	0	2
IL13RA2	0	1	0	1	0	2
SPDYE2	0	1	0	1	0	2
VNN3	0	1	0	1	0	2
HIC1	0	1	0	1	0	2
KCNQ4	0	1	0	1	0	2
RP11-549J18.1	0	1	0	1	0	2
PPP1R3C	0	1	0	1	0	2
MAGEB1	0	1	0	1	0	2
EPN1	0	1	0	1	0	2
CXCL13	0	1	0	1	0	2
PKD2L2	0	1	0	1	0	2
NCRNA00185	0	1	0	0	1	2
ADAMTS9	0	1	0	1	0	2
UGT2B4	0	1	0	1	0	2
SSX2B	0	1	0	1	0	2
MAG	0	1	0	1	0	2
ZDHHC11	0	1	0	1	0	2
STAG3L3	0	1	0	1	0	2
SEC31B	0	1	0	1	0	2
ERMAP	0	1	0	1	0	2
ADM2	0	1	0	1	0	2
TLR7	0	1	0	1	0	2
SEC14L1P1	0	1	0	1	0	2
HMOX1	0	1	0	1	0	2
LINC00260	0	1	0	1	0	2
POLR1B	0	1	0	1	0	2
KCNF1	0	1	0	1	0	2
CCNL1	0	1	0	1	0	2
IL3RA	0	1	0	1	0	2
LOC100505915	0	1	0	1	0	2
PGLYRP1	0	1	0	1	0	2
TOP3B	0	1	0	1	0	2
MT4	0	1	0	1	0	2
DNMT3A	0	1	0	1	0	2
NPIPA5	0	1	0	1	0	2
MAGI1	0	1	0	1	0	2
RGS13	0	1	0	1	0	2
ZNF669	0	1	0	1	0	2
PRKY	0	1	0	1	0	2
SLC27A6	0	1	0	1	0	2
SIX1	0	1	0	1	0	2
FGF14	0	1	0	1	0	2
SRRM2	0	1	0	1	0	2
HYMAI	0	1	0	1	0	2
PCDHGA3	0	1	0	1	0	2
SH2D3A	0	1	0	1	0	2
UTF1	0	1	0	1	0	2
MAGEA10-MAGEA5	0	1	0	0	1	2
RIC3	0	1	0	1	0	2
MAGEA9	0	1	0	1	0	2
MUC3B	0	1	0	1	0	2
PKD1P1	0	1	0	1	0	2
GNA13	0	1	0	1	0	2
LSM14B	0	1	0	1	0	2
IGKC	0	1	0	1	0	2
PACSIN3	0	1	0	1	0	2
LOC100506282	0	1	0	1	0	2
BC069804	0	1	0	1	0	2
BTBD18	0	1	0	1	0	2
BV03S1J2.2	0	1	0	1	0	2
GLULP4	0	1	0	1	0	2
CATSPER2	0	1	0	1	0	2
LIF	0	1	1	0	0	2
PTGER4P2-CDK2AP2P2	0	1	0	1	0	2
FAM169A	0	1	0	1	0	2
DDX31	0	1	0	1	0	2
PACS1	0	1	0	1	0	2
GJB1	0	1	0	1	0	2
HHLA3	0	1	0	1	0	2
IL20RA	0	1	0	1	0	2
LOC254896	0	1	0	1	0	2
MYH13	0	1	0	1	0	2
SERGEF	0	1	0	1	0	2
ZNF668	0	1	0	1	0	2
NKTR	0	1	0	1	0	2
PCDHB12	0	1	0	1	0	2
RCAN3	0	1	0	1	0	2
ATP8B3	0	1	0	1	0	2
NDUFB2-AS1	0	1	0	1	0	2
EYA2	0	1	0	1	0	2
CASC5	0	1	0	1	0	2
GTF2H2	0	1	0	1	0	2
HOXD11	0	1	0	1	0	2
SNORA21	0	1	0	1	0	2
GOLGA8A	0	1	0	1	0	2
CBX8	0	1	0	1	0	2
IBA57	0	1	0	1	0	2
IRX4	0	1	0	1	0	2
CLIC3	0	1	0	1	0	2
TRAF4	0	1	0	1	0	2
GSDMB	0	1	0	1	0	2
SLC2A14	0	1	0	1	0	2
GFAP	0	1	0	1	0	2
PNMAL1	0	1	0	1	0	2
CYP4F12	0	1	0	1	0	2
MAOB	0	1	0	1	0	2
SLC44A1	0	1	0	1	0	2
DSERG1	0	1	0	1	0	2
CDC20	0	1	0	1	0	2
ERAP2	0	1	0	1	0	2
MKRN4P	0	1	0	1	0	2
GJA5	0	1	0	1	0	2
OTUB2	0	1	0	1	0	2
HCG18	0	1	0	1	0	2
NBEAL2	0	1	0	1	0	2
ERV3-2	0	1	0	1	0	2
ZNF257	0	1	0	1	0	2
LGALSL	0	1	0	1	0	2
ANKRD10-IT1	0	1	0	1	0	2
ATXN2L	0	1	0	1	0	2
REPS1	0	1	0	1	0	2
MAB21L1	0	1	0	1	0	2
LOC155060	0	1	0	1	0	2
DLK2	0	1	0	1	0	2
PCDHGC3	0	1	0	1	0	2
DCAF4	0	1	0	1	0	2
PDCD1LG2	0	1	0	1	0	2
BAI1	0	1	0	1	0	2
KRTAP5-8	0	1	0	1	0	2
GUSBP3	0	1	0	1	0	2
PURG	0	1	0	1	0	2
KLHL1	0	1	0	1	0	2
ATP6V1B1	0	1	0	1	0	2
CACNG5	0	1	0	1	0	2
THRAP3	0	1	0	1	0	2
PPIEL	0	1	0	1	0	2
NDUFA4L2	0	1	0	1	0	2
CPA1	0	1	0	1	0	2
CDC42EP2	0	1	0	1	0	2
NOTCH2NL	0	1	0	1	0	2
CH25H	0	1	1	0	0	2
GOLGA6L4	0	1	0	1	0	2
ZNF696	0	1	0	1	0	2
ARHGAP33	0	1	0	1	0	2
ARID5A	0	1	0	1	0	2
WDR46	0	1	0	1	0	2
ABHD14A	0	1	0	1	0	2
MIS18BP1	0	1	0	1	0	2
TAF1C	0	1	0	1	0	2
NFAT5	0	1	0	1	0	2
TRIM46	0	1	0	1	0	2
KCNN2	0	1	0	1	0	2
NAA15	0	1	0	1	0	2
CYP2W1	0	1	0	1	0	2
SRMP1	0	1	0	1	0	2
PECR	0	1	0	1	0	2
ZNF611	0	1	0	1	0	2
ATG16L1	0	1	0	1	0	2
TIPARP	0	1	0	1	0	2
ABHD8	0	1	0	1	0	2
COLQ	0	1	0	1	0	2
PRODH2	0	1	0	1	0	2
PDE6B	0	1	0	1	0	2
RP5-1184F4.5	0	1	0	1	0	2
SLCO1B1	0	1	0	1	0	2
HIST1H4I	0	1	0	1	0	2
HBD	0	1	0	0	1	2
SKA1	0	1	0	1	0	2
ZNRF4	0	1	0	1	0	2
MAP2K7	0	1	0	1	0	2
KRT8P12	0	1	0	1	0	2
SCUBE3	0	1	0	1	0	2
UCN	0	1	0	1	0	2
AMDHD2	0	1	0	1	0	2
KLK12	0	1	0	1	0	2
SLC25A31	0	1	0	1	0	2
C17orf80	0	1	0	1	0	2
SLC5A3	0	1	0	1	0	2
LCAT	0	1	0	1	0	2
HDAC7	0	1	0	1	0	2
LOC647070	0	1	0	1	0	2
RP11-457I16.2	0	1	0	1	0	2
OSM	0	1	0	1	0	2
SLC25A37	0	1	0	1	0	2
TMEM156	0	1	0	1	0	2
PSG2	0	1	0	1	0	2
ADAMTS1	0	1	0	1	0	2
AF198444	0	1	0	1	0	2
CLDN22	0	1	0	1	0	2
PDGFA	0	1	0	1	0	2
NRGN	0	1	0	1	0	2
RP1-130G2.1	0	1	0	1	0	2
SLC30A4	0	1	0	1	0	2
PGGT1B	0	1	0	1	0	2
TMEM100	0	1	0	1	0	2
MAB21L2	0	1	0	1	0	2
RRAS	0	1	0	1	0	2
UBBP2	0	1	0	1	0	2
ST3GAL1	0	1	0	1	0	2
TCF7	0	1	0	1	0	2
GPR18	0	1	0	1	0	2
CTNNB1	0	1	0	1	0	2
TM6SF1	0	1	0	1	0	2
TCRDV2	0	1	0	1	0	2
IL13	0	1	0	1	0	2
MMP14	0	1	0	1	0	2
GPR88	0	1	0	1	0	2
PCDHB11	0	1	0	1	0	2
EIF5A2	0	1	0	1	0	2
SHMT1	0	1	0	1	0	2
KIF13A	0	1	0	1	0	2
RGSL1	0	1	0	1	0	2
SFI1	0	1	0	1	0	2
P2RX3	0	1	0	1	0	2
NEUROD1	0	1	0	1	0	2
PNPLA4	0	1	0	1	0	2
SEZ6L2	0	1	0	1	0	2
PLEKHH3	0	1	0	1	0	2
FAM155B	0	1	0	1	0	2
SLC6A11	0	1	0	1	0	2
ULBP2	0	1	0	1	0	2
COPZ2	0	1	0	1	0	2
CHRNB1	0	1	0	1	0	2
NACAP1	0	1	0	1	0	2
PABPN1	0	1	0	1	0	2
TRIM25	0	1	0	1	0	2
GPR144	0	1	0	1	0	2
GABPA	0	1	0	1	0	2
KDM7A	0	1	0	1	0	2
KCNJ10	0	1	0	1	0	2
F12	0	1	0	1	0	2
AC068039.4	0	1	0	1	0	2
SAMD14	0	1	0	1	0	2
C10orf12	0	1	0	1	0	2
LINC01140	0	1	0	1	0	2
MYOG	0	1	0	1	0	2
HRH2	0	1	0	1	0	2
SIRPAP1	0	1	0	1	0	2
DDR1-AS1	0	1	0	1	0	2
GLI1	0	1	0	1	0	2
RTP4	0	1	0	1	0	2
ZNF814	0	1	0	1	0	2
SERHL2	0	1	0	1	0	2
RBPJL	0	1	0	1	0	2
WASL	0	1	0	1	0	2
FOXC2	0	1	0	1	0	2
LYPD3	0	1	0	1	0	2
SPRR3	0	1	0	1	0	2
FPGT-TNNI3K	0	1	0	1	0	2
SOGA1	0	1	0	1	0	2
FAM212B	0	1	0	1	0	2
FZD2	0	1	0	1	0	2
SLC29A3	0	1	0	1	0	2
POU5F1B	0	1	0	1	0	2
TCEB3-AS1	0	1	0	1	0	2
GRAP2	0	1	0	0	1	2
WFDC1	0	1	0	1	0	2
ROPN1B	0	1	0	1	0	2
SIL1	0	1	0	1	0	2
PVR	0	1	0	1	0	2
PDZK1IP1	0	1	0	1	0	2
HLA-DQB2	0	1	0	1	0	2
ESPN	0	1	0	0	1	2
TPSB2	0	1	1	0	0	2
RHCE	0	1	0	1	0	2
DNAJC28	0	1	0	1	0	2
PRRG3	0	1	0	1	0	2
BTBD2	0	1	1	0	0	2
SH3PXD2A	0	1	0	1	0	2
UGCG	0	1	1	0	0	2
KERA	0	1	0	1	0	2
TEF	0	1	0	1	0	2
NPRL2	0	1	1	0	0	2
KLHL28	0	1	0	1	0	2
SCD5	0	1	0	1	0	2
DPY19L1P1	0	1	0	0	1	2
ASGR2	0	1	0	1	0	2
KCNK2	0	1	0	1	0	2
HSPA1L	0	1	0	1	0	2
ADPRH	0	1	0	1	0	2
HESX1	0	1	0	1	0	2
KIAA1661	0	1	0	0	1	2
FANCF	0	1	0	1	0	2
RNF186	0	1	0	1	0	2
LPPR3	0	1	0	1	0	2
MAP3K8	0	1	1	0	0	2
TTC22	0	1	0	1	0	2
SNAI1	0	1	0	1	0	2
UGT2B15	0	1	0	0	1	2
GPR132	0	1	0	1	0	2
DRD1	0	1	0	1	0	2
FAM182A	0	1	0	1	0	2
RPA3	0	1	0	1	0	2
GIMAP4	0	1	0	1	0	2
WDR43	0	1	0	1	0	2
FAM131B	0	1	0	0	1	2
COL9A3	0	1	0	1	0	2
N4BP2L2-IT2	0	1	0	1	0	2
ENTPD2	0	1	0	1	0	2
CSPP1	0	1	0	1	0	2
LRRC37A	0	1	0	1	0	2
FLRT3	0	1	0	0	1	2
GGTLC2	0	1	0	0	1	2
SAMD4B	0	1	0	1	0	2
CCNT1	0	1	0	1	0	2
LAMA3	0	0	1	1	0	2
CRIP1	0	0	1	0	1	2
RGS2	0	0	1	0	1	2
ACADL	0	0	1	0	1	2
COL5A1	0	0	1	0	1	2
MMP13	0	0	1	0	1	2
HLA-DPB1	0	0	1	0	1	2
CCL3	0	0	1	0	1	2
BGN	0	0	1	0	1	2
RAG1	0	0	1	0	1	2
CCR5	0	0	1	0	1	2
IER2	0	0	1	0	1	2
FOXD1	0	0	1	0	1	2
NAP1L3	0	0	1	1	0	2
FOS	0	0	1	0	1	2
TDO2	0	0	1	1	0	2
NEDD9	0	0	1	1	0	2
NBL1	0	0	1	0	1	2
SLC16A4	0	0	1	0	1	2
TNFSF12	0	0	1	0	1	2
LEP	0	0	1	0	1	2
PCOLCE	0	0	1	0	1	2
LEPREL4	0	0	1	0	1	2
RARRES1	0	0	1	0	1	2
MFAP2	0	0	1	0	1	2
TIMP1	0	0	1	0	1	2
GSTT1	0	0	1	0	1	2
LIPF	0	0	1	0	1	2
C4A	0	0	1	0	1	2
SPON1	0	0	1	0	1	2
MARCO	0	0	1	0	1	2
FAM47E	0	0	1	0	1	2
CLU	0	0	1	0	1	2
RP1-223E5.4	0	0	0	1	1	2
CD27	1	0	0	0	0	1
SCD	1	0	0	0	0	1
CXCL10	1	0	0	0	0	1
IGH	1	0	0	0	0	1
AJ004954	1	0	0	0	0	1
KIAA0101	1	0	0	0	0	1
VEGFC	1	0	0	0	0	1
RP11-116O18.1	1	0	0	0	0	1
TBC1D31	1	0	0	0	0	1
FSTL3	1	0	0	0	0	1
ITPKC	1	0	0	0	0	1
RAD51B	1	0	0	0	0	1
HDC	1	0	0	0	0	1
RFPL3S	1	0	0	0	0	1
IGLJ3	1	0	0	0	0	1
GPR65	1	0	0	0	0	1
SYCP1	1	0	0	0	0	1
TNNI1	1	0	0	0	0	1
VPS41	1	0	0	0	0	1
AVPR1A	1	0	0	0	0	1
OLR1	1	0	0	0	0	1
SOCS1	1	0	0	0	0	1
GINS1	1	0	0	0	0	1
CD79A	1	0	0	0	0	1
ALG13	1	0	0	0	0	1
ABL2	1	0	0	0	0	1
RHOB	1	0	0	0	0	1
SCN2B	1	0	0	0	0	1
2022-03-03	1	0	0	0	0	1
REPS2	1	0	0	0	0	1
C22orf31	1	0	0	0	0	1
HCG26	1	0	0	0	0	1
MMP7	1	0	0	0	0	1
CDC42EP4	1	0	0	0	0	1
GZMA	1	0	0	0	0	1
FCGR3B	1	0	0	0	0	1
HEXB	1	0	0	0	0	1
AP1S1	1	0	0	0	0	1
SERPINA5	1	0	0	0	0	1
WHAMM	1	0	0	0	0	1
CYLC1	1	0	0	0	0	1
MYOC	1	0	0	0	0	1
PCK1	1	0	0	0	0	1
DDIT3	1	0	0	0	0	1
MBTPS2	1	0	0	0	0	1
VNN2	1	0	0	0	0	1
P2RY6	1	0	0	0	0	1
ADAM28	1	0	0	0	0	1
ORAI2	1	0	0	0	0	1
PDZRN3	1	0	0	0	0	1
NET1	1	0	0	0	0	1
CNR1	1	0	0	0	0	1
TCHH	1	0	0	0	0	1
ASTN1	1	0	0	0	0	1
TJP2	1	0	0	0	0	1
FABP2	1	0	0	0	0	1
C1orf21	1	0	0	0	0	1
FDX1	1	0	0	0	0	1
PTPRCAP	1	0	0	0	0	1
CETP	1	0	0	0	0	1
RSAD2	1	0	0	0	0	1
KRT18	1	0	0	0	0	1
HCG4	1	0	0	0	0	1
CHD1L	1	0	0	0	0	1
EPCAM	1	0	0	0	0	1
IL2RB	1	0	0	0	0	1
SCEL	1	0	0	0	0	1
BMP5	1	0	0	0	0	1
GAL	1	0	0	0	0	1
CTH	1	0	0	0	0	1
KAZALD1	1	0	0	0	0	1
ASCC3	1	0	0	0	0	1
CHRFAM7A	1	0	0	0	0	1
ADCY1	1	0	0	0	0	1
CYP4B1	1	0	0	0	0	1
IREB2	1	0	0	0	0	1
CIT	1	0	0	0	0	1
DDO	1	0	0	0	0	1
EPHA7	1	0	0	0	0	1
TNFRSF17	1	0	0	0	0	1
FAM65B	1	0	0	0	0	1
MT2A	1	0	0	0	0	1
FAP	1	0	0	0	0	1
SORBS1	1	0	0	0	0	1
GNLY	1	0	0	0	0	1
AFP	1	0	0	0	0	1
ICOS	1	0	0	0	0	1
ANKRD7	1	0	0	0	0	1
FBXL2	1	0	0	0	0	1
GPC3	1	0	0	0	0	1
FUT9	1	0	0	0	0	1
ACSL1	1	0	0	0	0	1
CHI3L1	1	0	0	0	0	1
XYLB	1	0	0	0	0	1
DES	1	0	0	0	0	1
INSIG1	1	0	0	0	0	1
FPR3	1	0	0	0	0	1
MYL3	1	0	0	0	0	1
ERVW-1	1	0	0	0	0	1
HSPA12A	1	0	0	0	0	1
AFM	1	0	0	0	0	1
CDKN2A	1	0	0	0	0	1
LOC100508689	1	0	0	0	0	1
GP5	1	0	0	0	0	1
HDAC9	1	0	0	0	0	1
CLDN10	1	0	0	0	0	1
CEP112	1	0	0	0	0	1
AGT	1	0	0	0	0	1
CORO2A	1	0	0	0	0	1
HP	1	0	0	0	0	1
RAB6B	1	0	0	0	0	1
CYP27B1	1	0	0	0	0	1
EPHA4	1	0	0	0	0	1
GUSBP11	1	0	0	0	0	1
ITCH	1	0	0	0	0	1
FCN1	1	0	0	0	0	1
AC012065.7	1	0	0	0	0	1
ZNF79	1	0	0	0	0	1
BMPR2	1	0	0	0	0	1
NIPAL3	1	0	0	0	0	1
OLFML1	1	0	0	0	0	1
CTPS1	1	0	0	0	0	1
GPM6B	1	0	0	0	0	1
RABL3	1	0	0	0	0	1
BIK	1	0	0	0	0	1
CHRDL1	1	0	0	0	0	1
CLMN	1	0	0	0	0	1
RP11-79P5.2	1	0	0	0	0	1
CALB2	1	0	0	0	0	1
CCNE2	1	0	0	0	0	1
ROBO1	1	0	0	0	0	1
SYN2	1	0	0	0	0	1
SEMA5A	1	0	0	0	0	1
SRPX	1	0	0	0	0	1
DYRK3	1	0	0	0	0	1
AOC3	1	0	0	0	0	1
IL17A	1	0	0	0	0	1
TSN	1	0	0	0	0	1
AMPD1	1	0	0	0	0	1
SPTLC2	1	0	0	0	0	1
SLC6A10P	1	0	0	0	0	1
GDF15	1	0	0	0	0	1
SHC2	1	0	0	0	0	1
G0S2	1	0	0	0	0	1
ATF5	1	0	0	0	0	1
B3GALT2	1	0	0	0	0	1
RBM38	1	0	0	0	0	1
LBP	1	0	0	0	0	1
SSPN	1	0	0	0	0	1
ANXA13	1	0	0	0	0	1
CPSF6	1	0	0	0	0	1
PSD3	1	0	0	0	0	1
TNP2	1	0	0	0	0	1
SERPINI2	1	0	0	0	0	1
XYLT1	1	0	0	0	0	1
TRBC1	1	0	0	0	0	1
ZFHX2	1	0	0	0	0	1
CD48	1	0	0	0	0	1
FADS2	1	0	0	0	0	1
ARMC8	1	0	0	0	0	1
CLK1	1	0	0	0	0	1
ZFP37	1	0	0	0	0	1
UHRF2	1	0	0	0	0	1
PLXNB1	1	0	0	0	0	1
FBLN2	1	0	0	0	0	1
KCNA3	1	0	0	0	0	1
MS4A2	1	0	0	0	0	1
GABPB1	1	0	0	0	0	1
ATP4B	1	0	0	0	0	1
CD2BP2	1	0	0	0	0	1
PAPPA2	1	0	0	0	0	1
S100A8	1	0	0	0	0	1
SEL1L3	1	0	0	0	0	1
PRUNE2	1	0	0	0	0	1
SLC27A2	1	0	0	0	0	1
FCGR1A	1	0	0	0	0	1
TTC30A	1	0	0	0	0	1
IGHV5-78	1	0	0	0	0	1
SERPINE2	1	0	0	0	0	1
WNT5A	1	0	0	0	0	1
DNAJB5	1	0	0	0	0	1
FUT5	1	0	0	0	0	1
HPD	1	0	0	0	0	1
CCL13	1	0	0	0	0	1
GBE1	1	0	0	0	0	1
HEBP2	1	0	0	0	0	1
GALNT18	1	0	0	0	0	1
N4BP3	1	0	0	0	0	1
TYRO3	1	0	0	0	0	1
AQP3	1	0	0	0	0	1
ZFAND5	1	0	0	0	0	1
GTF2A1	1	0	0	0	0	1
TPX2	1	0	0	0	0	1
ADORA3	1	0	0	0	0	1
NPR1	1	0	0	0	0	1
GPR98	1	0	0	0	0	1
CDR1	1	0	0	0	0	1
APBA1	1	0	0	0	0	1
LIPE	1	0	0	0	0	1
ZNF862	1	0	0	0	0	1
DHX34	1	0	0	0	0	1
MAP1B	1	0	0	0	0	1
NKX2-5	1	0	0	0	0	1
PARP4	1	0	0	0	0	1
ATF4	1	0	0	0	0	1
LOC100129973	1	0	0	0	0	1
EFNA1	1	0	0	0	0	1
C6	1	0	0	0	0	1
MATN3	1	0	0	0	0	1
LEPR	1	0	0	0	0	1
SP110	1	0	0	0	0	1
APOBEC3G	1	0	0	0	0	1
GALNT10	1	0	0	0	0	1
LST1	1	0	0	0	0	1
CEACAM6	1	0	0	0	0	1
NOS1	1	0	0	0	0	1
SULF1	1	0	0	0	0	1
C14orf132	1	0	0	0	0	1
CCNB2	1	0	0	0	0	1
ASIP	1	0	0	0	0	1
RARRES2	1	0	0	0	0	1
GLRB	1	0	0	0	0	1
PHKB	1	0	0	0	0	1
ATXN7	1	0	0	0	0	1
FANCC	1	0	0	0	0	1
SSX2IP	1	0	0	0	0	1
DHFR	1	0	0	0	0	1
FOXM1	1	0	0	0	0	1
ATF6B	1	0	0	0	0	1
TFR2	1	0	0	0	0	1
TLR5	1	0	0	0	0	1
C9	1	0	0	0	0	1
NIPSNAP1	1	0	0	0	0	1
CETN2	1	0	0	0	0	1
RHBDD3	1	0	0	0	0	1
CCL15	1	0	0	0	0	1
RARS2	1	0	0	0	0	1
SHANK2	1	0	0	0	0	1
ADAMTSL3	1	0	0	0	0	1
CYB5A	1	0	0	0	0	1
AGA	1	0	0	0	0	1
CITED1	1	0	0	0	0	1
SPIB	1	0	0	0	0	1
SLC22A3	1	0	0	0	0	1
PAQR4	1	0	0	0	0	1
PNPLA2	1	0	0	0	0	1
SLC25A20	1	0	0	0	0	1
PPARG	1	0	0	0	0	1
TLE3	1	0	0	0	0	1
CCNC	1	0	0	0	0	1
PALM	1	0	0	0	0	1
PCYT2	1	0	0	0	0	1
CCL14	1	0	0	0	0	1
ZWINT	1	0	0	0	0	1
CHST2	1	0	0	0	0	1
AGPAT2	1	0	0	0	0	1
VGF	1	0	0	0	0	1
APOL1	1	0	0	0	0	1
ARHGAP5	1	0	0	0	0	1
LAS1L	1	0	0	0	0	1
ADAM8	1	0	0	0	0	1
ACLY	1	0	0	0	0	1
DHX57	1	0	0	0	0	1
DHODH	1	0	0	0	0	1
SMR3B	1	0	0	0	0	1
SELP	1	0	0	0	0	1
CDH2	1	0	0	0	0	1
GPR116	1	0	0	0	0	1
ALOX5	1	0	0	0	0	1
KIAA1024	1	0	0	0	0	1
ITGA7	1	0	0	0	0	1
CHRNE	1	0	0	0	0	1
LILRB4	1	0	0	0	0	1
ATP5B	1	0	0	0	0	1
DUX1	1	0	0	0	0	1
APOA1	1	0	0	0	0	1
AOC2	1	0	0	0	0	1
LRRC32	1	0	0	0	0	1
BCAT1	1	0	0	0	0	1
ATP1A1	1	0	0	0	0	1
SLC39A14	1	0	0	0	0	1
CRYAB	1	0	0	0	0	1
SYNE2	1	0	0	0	0	1
CYP2C18	1	0	0	0	0	1
PSMB9	1	0	0	0	0	1
DPYD	1	0	0	0	0	1
KCNS3	1	0	0	0	0	1
IGFBP6	1	0	0	0	0	1
RABGAP1L	1	0	0	0	0	1
PLEK	1	0	0	0	0	1
IRF8	1	0	0	0	0	1
IL2RG	1	0	0	0	0	1
C18orf25	1	0	0	0	0	1
PIM2	1	0	0	0	0	1
GFER	1	0	0	0	0	1
CELF2	1	0	0	0	0	1
ITGA5	1	0	0	0	0	1
BLOC1S1-RDH5	1	0	0	0	0	1
CCNB1	1	0	0	0	0	1
PRIM1	1	0	0	0	0	1
RGS19	1	0	0	0	0	1
CD3D	1	0	0	0	0	1
NMI	1	0	0	0	0	1
TGM2	1	0	0	0	0	1
MXI1	1	0	0	0	0	1
LONRF1	1	0	0	0	0	1
ADAMTS3	1	0	0	0	0	1
PHF14	1	0	0	0	0	1
CA12	1	0	0	0	0	1
STAT1	1	0	0	0	0	1
ADAM10	1	0	0	0	0	1
MFGE8	1	0	0	0	0	1
PRKG1	1	0	0	0	0	1
MAPK11	1	0	0	0	0	1
PSG9	1	0	0	0	0	1
TNMD	0	1	0	0	0	1
WNT11	0	1	0	0	0	1
SLC16A6	0	1	0	0	0	1
PPL	0	1	0	0	0	1
TLR8	0	1	0	0	0	1
JMJD7	0	1	0	0	0	1
C19orf80	0	1	0	0	0	1
MBL2	0	1	0	0	0	1
ABCC2	0	1	0	0	0	1
GRAMD1C	0	1	0	0	0	1
ANGPTL4	0	1	0	0	0	1
MTMR10	0	1	0	0	0	1
GRIN2D	0	1	0	0	0	1
CD83	0	1	0	0	0	1
NPR3	0	1	0	0	0	1
LOC51145	0	1	0	0	0	1
POU5F1P4	0	1	0	0	0	1
GUCA1B	0	1	0	0	0	1
POU4F3	0	1	0	0	0	1
BICD1	0	1	0	0	0	1
RIT2	0	1	0	0	0	1
ARR3	0	1	0	0	0	1
LY6G6D	0	1	0	0	0	1
XAF1	0	1	0	0	0	1
LOC645166	0	1	0	0	0	1
EFNA4	0	1	0	0	0	1
MUC13	0	1	0	0	0	1
CXorf21	0	1	0	0	0	1
TPD52L1	0	1	0	0	0	1
HOXA2	0	1	0	0	0	1
ADCK4	0	1	0	0	0	1
POU5F1P3	0	1	0	0	0	1
TMEM2	0	1	0	0	0	1
LINC00312	0	1	0	0	0	1
PCNX	0	1	0	0	0	1
RPA4	0	1	0	0	0	1
NUDT11	0	1	0	0	0	1
INE1	0	1	0	0	0	1
DEPTOR	0	1	0	0	0	1
LOX	0	1	0	0	0	1
RCVRN	0	1	0	0	0	1
GALR1	0	1	0	0	0	1
CILP	0	1	0	0	0	1
PCDH17	0	1	0	0	0	1
CSAD	0	1	0	0	0	1
NSUN6	0	1	0	0	0	1
NOX4	0	1	0	0	0	1
DAB1	0	1	0	0	0	1
ACTG1P4	0	1	0	0	0	1
RHPN1-AS1	0	1	0	0	0	1
HOXC10	0	1	0	0	0	1
KDM6B	0	1	0	0	0	1
GLS2	0	1	0	0	0	1
ZNF562	0	1	0	0	0	1
AOC1	0	1	0	0	0	1
MZF1	0	1	0	0	0	1
PGM5	0	1	0	0	0	1
CES1	0	1	0	0	0	1
GPR39	0	1	0	0	0	1
DGKH	0	1	0	0	0	1
MANEA	0	1	0	0	0	1
WNT1	0	1	0	0	0	1
INSR	0	1	0	0	0	1
AHSA2	0	1	0	0	0	1
PNMA3	0	1	0	0	0	1
TRA2A	0	1	0	0	0	1
ERICH1	0	1	0	0	0	1
PRRC2C	0	1	0	0	0	1
PLAC1	0	1	0	0	0	1
TSR1	0	1	0	0	0	1
ACR	0	1	0	0	0	1
PTPLA	0	1	0	0	0	1
HPCA	0	1	0	0	0	1
PMAIP1	0	0	1	0	0	1
GJA4	0	0	1	0	0	1
MEST	0	0	1	0	0	1
COL1A1	0	0	1	0	0	1
CDH19	0	0	1	0	0	1
LAIR1	0	0	1	0	0	1
CHST7	0	0	1	0	0	1
ARHGAP25	0	0	1	0	0	1
CXADR	0	0	1	0	0	1
NFKBIA	0	0	1	0	0	1
KCNQ1	0	0	1	0	0	1
RRM2	0	0	1	0	0	1
BTN3A1	0	0	1	0	0	1
SLC6A8	0	0	1	0	0	1
RAMP2	0	0	1	0	0	1
SAA1	0	0	1	0	0	1
ATM	0	0	1	0	0	1
GCH1	0	0	1	0	0	1
CIITA	0	0	1	0	0	1
PHKA1	0	0	1	0	0	1
COL3A1	0	0	1	0	0	1
CBR1	0	0	1	0	0	1
TRAF3IP3	0	0	1	0	0	1
ZKSCAN7	0	0	1	0	0	1
CD37	0	0	1	0	0	1
TOP2A	0	0	1	0	0	1
CSF2RA	0	0	1	0	0	1
SDC3	0	0	1	0	0	1
IFI30	0	0	1	0	0	1
GPR183	0	0	1	0	0	1
IL11RA	0	0	1	0	0	1
GPR4	0	0	1	0	0	1
GRIA2	0	0	1	0	0	1
THY1	0	0	1	0	0	1
CEBPA	0	0	1	0	0	1
TTLL1	0	0	1	0	0	1
IL15RA	0	0	1	0	0	1
SEMA4D	0	0	1	0	0	1
UCP2	0	0	1	0	0	1
EHHADH	0	0	1	0	0	1
LILRB1	0	0	1	0	0	1
PLEC	0	0	1	0	0	1
RPGR	0	0	1	0	0	1
PSPH	0	0	1	0	0	1
PNRC1	0	0	1	0	0	1
CSF1R	0	0	1	0	0	1
IFIT1	0	0	1	0	0	1
ISLR	0	0	1	0	0	1
DST	0	0	1	0	0	1
ST8SIA4	0	0	1	0	0	1
EPHA3	0	0	1	0	0	1
SIAH2	0	0	1	0	0	1
NTHL1	0	0	1	0	0	1
BTG2	0	0	1	0	0	1
MT1G	0	0	1	0	0	1
NEUROG3	0	0	1	0	0	1
TYROBP	0	0	1	0	0	1
FBP1	0	0	1	0	0	1
CBLB	0	0	1	0	0	1
IRS2	0	0	1	0	0	1
DDX21	0	0	1	0	0	1
KCNN4	0	0	1	0	0	1
CLEC3B	0	0	1	0	0	1
NKX3-2	0	0	1	0	0	1
DNAJB1	0	0	1	0	0	1
TM4SF1	0	0	1	0	0	1
PBXIP1	0	0	1	0	0	1
HLA-DRA	0	0	1	0	0	1
PDE4B	0	0	1	0	0	1
HLA-DQB1	0	0	1	0	0	1
CRABP2	0	0	1	0	0	1
LOXL1	0	0	1	0	0	1
DNPH1	0	0	1	0	0	1
POU1F1	0	0	1	0	0	1
RASGRP1	0	0	1	0	0	1
ARHGAP6	0	0	1	0	0	1
ARHGAP22	0	0	1	0	0	1
GABARAPL1	0	0	1	0	0	1
MT1H	0	0	1	0	0	1
EDNRB	0	0	1	0	0	1
LOC101928916	0	0	1	0	0	1
FMO1	0	0	1	0	0	1
TFRC	0	0	1	0	0	1
PPP1R1A	0	0	1	0	0	1
SYK	0	0	1	0	0	1
PLXNB2	0	0	1	0	0	1
CD2	0	0	1	0	0	1
NAIP	0	0	1	0	0	1
PKIA	0	0	1	0	0	1
BST1	0	0	1	0	0	1
AOAH	0	0	1	0	0	1
CYBA	0	0	1	0	0	1
ENC1	0	0	1	0	0	1
TBX5	0	0	1	0	0	1
LGMN	0	0	1	0	0	1
CSK	0	0	1	0	0	1
PRSS23	0	0	1	0	0	1
CD28	0	0	1	0	0	1
LILRB2	0	0	1	0	0	1
MSR1	0	0	1	0	0	1
CYBB	0	0	1	0	0	1
LTB	0	0	1	0	0	1
ATXN1	0	0	1	0	0	1
FSCN1	0	0	1	0	0	1
GCHFR	0	0	1	0	0	1
PNMT	0	0	1	0	0	1
TPSAB1	0	0	1	0	0	1
LAMA4	0	0	1	0	0	1
ZNF74	0	0	1	0	0	1
LY86	0	0	1	0	0	1
IL1R1	0	0	1	0	0	1
FDXR	0	0	1	0	0	1
ARRB2	0	0	1	0	0	1
FUCA1	0	0	1	0	0	1
KIF1C	0	0	1	0	0	1
ABLIM1	0	0	1	0	0	1
DNASE1L3	0	0	1	0	0	1
VASH1	0	0	1	0	0	1
ZNF711	0	0	1	0	0	1
NOS3	0	0	1	0	0	1
TNC	0	0	1	0	0	1
GRM1	0	0	1	0	0	1
ITGBL1	0	0	1	0	0	1
DNALI1	0	0	1	0	0	1
ZFHX3	0	0	1	0	0	1
GEMIN4	0	0	1	0	0	1
ZFP30	0	0	1	0	0	1
HLA-DRB1	0	0	1	0	0	1
TGFBR3	0	0	1	0	0	1
USP46	0	0	1	0	0	1
UAP1	0	0	1	0	0	1
MYH4	0	0	1	0	0	1
CDK5	0	0	1	0	0	1
BTG1	0	0	1	0	0	1
TRIB1	0	0	1	0	0	1
GNG7	0	0	1	0	0	1
IKZF1	0	0	1	0	0	1
USH2A	0	0	1	0	0	1
C2	0	0	1	0	0	1
CYP3A7	0	0	1	0	0	1
PLS1	0	0	1	0	0	1
CASQ2	0	0	1	0	0	1
STATH	0	0	1	0	0	1
MYOM2	0	0	1	0	0	1
APOE	0	0	1	0	0	1
IGLL1	0	0	1	0	0	1
H1F0	0	0	1	0	0	1
SLC34A1	0	0	1	0	0	1
HLA-DOA	0	0	1	0	0	1
DPP4	0	0	1	0	0	1
VAMP8	0	0	1	0	0	1
THBS4	0	0	1	0	0	1
GNS	0	0	1	0	0	1
ARL4A	0	0	1	0	0	1
BNIP3	0	0	1	0	0	1
PDE5A	0	0	1	0	0	1
SOCS6	0	0	1	0	0	1
CNN1	0	0	1	0	0	1
CHIT1	0	0	1	0	0	1
EPHB2	0	0	1	0	0	1
SNX17	0	0	1	0	0	1
CXCR2	0	0	1	0	0	1
IL18	0	0	1	0	0	1
LOC101060181	0	0	1	0	0	1
ITPKB	0	0	1	0	0	1
ICAM3	0	0	1	0	0	1
ZBTB6	0	0	1	0	0	1
REST	0	0	1	0	0	1
PTPRO	0	0	1	0	0	1
CITED2	0	0	1	0	0	1
OR1E1	0	0	1	0	0	1
RALGPS1	0	0	1	0	0	1
S100P	0	0	1	0	0	1
HIRIP3	0	0	1	0	0	1
CENPA	0	0	1	0	0	1
SMN1	0	0	1	0	0	1
MAD1L1	0	0	1	0	0	1
SLC37A4	0	0	1	0	0	1
OAS1	0	0	1	0	0	1
BTN3A2	0	0	1	0	0	1
ITGAM	0	0	1	0	0	1
CDA	0	0	1	0	0	1
PLK3	0	0	1	0	0	1
CHD1	0	0	1	0	0	1
JUND	0	0	1	0	0	1
GGT5	0	0	1	0	0	1
SLC5A2	0	0	1	0	0	1
BZW1	0	0	1	0	0	1
KCNA1	0	0	1	0	0	1
FGFR4	0	0	1	0	0	1
ZNF134	0	0	1	0	0	1
RGS3	0	0	1	0	0	1
ANG	0	0	1	0	0	1
HNMT	0	0	1	0	0	1
KCNK3	0	0	1	0	0	1
TST	0	0	1	0	0	1
DLGAP5	0	0	1	0	0	1
EREG	0	0	1	0	0	1
GABRA4	0	0	1	0	0	1
KCNJ5	0	0	1	0	0	1
HTR2C	0	0	1	0	0	1
BTG3	0	0	1	0	0	1
CDC42EP3	0	0	1	0	0	1
IFI27	0	0	1	0	0	1
NGLY1	0	0	1	0	0	1
EPB41	0	0	1	0	0	1
PPP3CC	0	0	1	0	0	1
NDUFB7	0	0	1	0	0	1
FMNL1	0	0	1	0	0	1
CCL4	0	0	1	0	0	1
ABCA3	0	0	1	0	0	1
GPSM2	0	0	1	0	0	1
DAB2	0	0	1	0	0	1
STK17B	0	0	1	0	0	1
GPRC5A	0	0	1	0	0	1
LRP3	0	0	1	0	0	1
HCK	0	0	1	0	0	1
NOV	0	0	1	0	0	1
SRD5A1	0	0	1	0	0	1
ARHGEF9	0	0	1	0	0	1
RHOBTB3	0	0	1	0	0	1
PPIC	0	0	1	0	0	1
CD82	0	0	1	0	0	1
MYH11	0	0	1	0	0	1
FADD	0	0	1	0	0	1
DPYSL3	0	0	1	0	0	1
AKAP9	0	0	1	0	0	1
PSG7	0	0	1	0	0	1
RRS1	0	0	1	0	0	1
HOXA11	0	0	1	0	0	1
CD74	0	0	1	0	0	1
MAP3K13	0	0	1	0	0	1
ORC1	0	0	1	0	0	1
CRY1	0	0	1	0	0	1
BRCA1	0	0	1	0	0	1
TNF	0	0	1	0	0	1
NAGPA	0	0	1	0	0	1
HIBCH	0	0	1	0	0	1
SEC23A	0	0	1	0	0	1
EIF1	0	0	1	0	0	1
ATF7IP	0	0	1	0	0	1
VAV1	0	0	1	0	0	1
DFFB	0	0	1	0	0	1
ZNF670	0	0	1	0	0	1
CDKN2B	0	0	1	0	0	1
HSD11B1	0	0	1	0	0	1
ATRIP	0	0	1	0	0	1
NQO2	0	0	1	0	0	1
SLC5A6	0	0	1	0	0	1
PTGS1	0	0	1	0	0	1
TBXAS1	0	0	1	0	0	1
AKR7A2	0	0	1	0	0	1
CBX6	0	0	1	0	0	1
PHC2	0	0	1	0	0	1
PLXNA2	0	0	1	0	0	1
MTSS1	0	0	1	0	0	1
EMP3	0	0	1	0	0	1
ZBTB14	0	0	1	0	0	1
ZIC3	0	0	1	0	0	1
EMP1	0	0	1	0	0	1
CA2	0	0	1	0	0	1
PCDH1	0	0	1	0	0	1
ACP5	0	0	1	0	0	1
FOLR2	0	0	1	0	0	1
RAD51AP1	0	0	1	0	0	1
SENP3	0	0	1	0	0	1
TRAC	0	0	1	0	0	1
CTSS	0	0	1	0	0	1
EPB41L2	0	0	1	0	0	1
CACNA1G	0	0	1	0	0	1
FGF9	0	0	1	0	0	1
P2RY2	0	0	1	0	0	1
NKX3-1	0	0	1	0	0	1
EGFR	0	0	1	0	0	1
PTPRF	0	0	1	0	0	1
REV3L	0	0	1	0	0	1
OLFM1	0	0	1	0	0	1
GLUL	0	0	1	0	0	1
DUS4L	0	0	1	0	0	1
LGALS1	0	0	1	0	0	1
TGIF1	0	0	1	0	0	1
YBX3	0	0	1	0	0	1
ARHGAP4	0	0	1	0	0	1
AHR	0	0	1	0	0	1
SMC2	0	0	1	0	0	1
BRD4	0	0	1	0	0	1
SPEN	0	0	1	0	0	1
GAS2L1	0	0	1	0	0	1
FLNB	0	0	1	0	0	1
SERPINH1	0	0	1	0	0	1
GJA9	0	0	1	0	0	1
APOB	0	0	1	0	0	1
RARG	0	0	1	0	0	1
FOXO4	0	0	1	0	0	1
ID2	0	0	1	0	0	1
RNF126	0	0	1	0	0	1
MPL	0	0	1	0	0	1
TOB1	0	0	1	0	0	1
REN	0	0	1	0	0	1
TEAD3	0	0	1	0	0	1
SNRPA1	0	0	1	0	0	1
TIAM1	0	0	1	0	0	1
AKAP5	0	0	1	0	0	1
STAB1	0	0	1	0	0	1
FADS3	0	0	1	0	0	1
PVALB	0	0	1	0	0	1
EML1	0	0	1	0	0	1
CD14	0	0	1	0	0	1
SSR4	0	0	1	0	0	1
CUL7	0	0	1	0	0	1
FLJ10038	0	0	1	0	0	1
ACOT7	0	0	1	0	0	1
GRN	0	0	1	0	0	1
SGSH	0	0	1	0	0	1
SOX13	0	0	1	0	0	1
HIST1H2BL	0	0	1	0	0	1
IFI44L	0	0	1	0	0	1
P2RX7	0	0	1	0	0	1
SPI1	0	0	1	0	0	1
PTPRT	0	0	1	0	0	1
GPR171	0	0	1	0	0	1
BDKRB2	0	0	1	0	0	1
ZBTB43	0	0	1	0	0	1
MME	0	0	1	0	0	1
CNOT8	0	0	1	0	0	1
MIR5193	0	0	1	0	0	1
GALNT1	0	0	1	0	0	1
IGKV1OR2-108	0	0	0	1	0	1
SGCG	0	0	0	1	0	1
RP1-28C20.1	0	0	0	1	0	1
RNF19A	0	0	0	1	0	1
KLF13	0	0	0	1	0	1
IGLV1-44	0	0	0	1	0	1
BARD1	0	0	0	1	0	1
CST6	0	0	0	1	0	1
THAP9	0	0	0	1	0	1
NTF3	0	0	0	1	0	1
BAGE	0	0	0	1	0	1
LOC100506124	0	0	0	1	0	1
CCDC88C	0	0	0	1	0	1
IL17RB	0	0	0	1	0	1
PPM1E	0	0	0	1	0	1
ZNF155	0	0	0	1	0	1
GZMM	0	0	0	1	0	1
SEBOX	0	0	0	1	0	1
ALX4	0	0	0	1	0	1
ANKH	0	0	0	1	0	1
SP1	0	0	0	1	0	1
BHLHE41	0	0	0	1	0	1
MSX2	0	0	0	1	0	1
GREM1	0	0	0	1	0	1
FGGY	0	0	0	1	0	1
TEKT2	0	0	0	1	0	1
C1QTNF3	0	0	0	1	0	1
HIPK2	0	0	0	1	0	1
CHML	0	0	0	1	0	1
CYP2A13	0	0	0	1	0	1
NFIC	0	0	0	1	0	1
NMUR1	0	0	0	1	0	1
ZBTB38	0	0	0	1	0	1
KCNV1	0	0	0	1	0	1
ERCC6L	0	0	0	1	0	1
EBF2	0	0	0	1	0	1
SSTR3	0	0	0	1	0	1
ICAM4	0	0	0	1	0	1
LOC101928278	0	0	0	1	0	1
SLCO4A1	0	0	0	1	0	1
ZNF10	0	0	0	1	0	1
ESF1	0	0	0	1	0	1
KIR3DS1	0	0	0	1	0	1
ZKSCAN4	0	0	0	1	0	1
LOC285556	0	0	0	0	1	1
GJB6	0	0	0	0	1	1
XIRP2	0	0	0	0	1	1
MIR1-2	0	0	0	0	1	1
LMOD2	0	0	0	0	1	1
GJB2	0	0	0	0	1	1
FBXO40	0	0	0	0	1	1
SYNPO2L	0	0	0	0	1	1
DUSP27	0	0	0	0	1	1
PPP1R3A	0	0	0	0	1	1
TMOD4	0	0	0	0	1	1
TECRL	0	0	0	0	1	1
ANKRD2	0	0	0	0	1	1
WWC2	0	0	0	0	1	1
ATP1B4	0	0	0	0	1	1
PGAM2	0	0	0	0	1	1
LOC100129198	0	0	0	0	1	1
KLHL31	0	0	0	0	1	1
CASQ1	0	0	0	0	1	1
FREM2	0	0	0	0	1	1
MYF6	0	0	0	0	1	1
RP11-266L9.1	0	0	0	0	1	1
HYI-AS1	0	0	0	0	1	1
PEBP4	0	0	0	0	1	1
2022-03-01	0	0	0	0	1	1
LMOD3	0	0	0	0	1	1
LOC102723448	0	0	0	0	1	1
FSD2	0	0	0	0	1	1
GRIK1-AS2	0	0	0	0	1	1
CABS1	0	0	0	0	1	1
LOC101929609	0	0	0	0	1	1
JPH1	0	0	0	0	1	1
MLK7-AS1	0	0	0	0	1	1
LINC00276	0	0	0	0	1	1
TSPAN8	0	0	0	0	1	1
HFE2	0	0	0	0	1	1
CNTN3	0	0	0	0	1	1
CTXN3	0	0	0	0	1	1
SLN	0	0	0	0	1	1
ART3	0	0	0	0	1	1
ELOVL2-AS1	0	0	0	0	1	1
KIAA0895L	0	0	0	0	1	1
TRIM55	0	0	0	0	1	1
CYP1A1	0	0	0	0	1	1
ARX	0	0	0	0	1	1
CACNA1S	0	0	0	0	1	1
DSG1	0	0	0	0	1	1
AC007967.3	0	0	0	0	1	1
LOC100505811	0	0	0	0	1	1
GADL1	0	0	0	0	1	1
RP11-732A19.1	0	0	0	0	1	1
IFNA2	0	0	0	0	1	1
PLIN4	0	0	0	0	1	1
LOC102724888	0	0	0	0	1	1
RP11-152L20.3	0	0	0	0	1	1
LINC01104	0	0	0	0	1	1
HSD3B2	0	0	0	0	1	1
HORMAD1	0	0	0	0	1	1
CAPN14	0	0	0	0	1	1
SATB2-AS1	0	0	0	0	1	1
RP11-18I14.11	0	0	0	0	1	1
ARPP21	0	0	0	0	1	1
C1orf110	0	0	0	0	1	1
TAS2R10	0	0	0	0	1	1
RBFOX1	0	0	0	0	1	1
NAV2-AS5	0	0	0	0	1	1
ATP1A2	0	0	0	0	1	1
LOC100505797	0	0	0	0	1	1
LOC101928622	0	0	0	0	1	1
TRIM54	0	0	0	0	1	1
LOC101927734	0	0	0	0	1	1
OTX2-AS1	0	0	0	0	1	1
HRASLS	0	0	0	0	1	1
THRSP	0	0	0	0	1	1
C19orf57	0	0	0	0	1	1
OR2L13	0	0	0	0	1	1
MIR205HG	0	0	0	0	1	1
OR4D2	0	0	0	0	1	1
SERPINA7	0	0	0	0	1	1
LOC101928845	0	0	0	0	1	1
POU6F2-AS2	0	0	0	0	1	1
LINC00102	0	0	0	0	1	1
KRT80	0	0	0	0	1	1
LOC101926960	0	0	0	0	1	1
TTLL13	0	0	0	0	1	1
LOC101929759	0	0	0	0	1	1
KCNH8	0	0	0	0	1	1
LOC102725116	0	0	0	0	1	1
GNAT3	0	0	0	0	1	1
BC039319	0	0	0	0	1	1
PRO1804	0	0	0	0	1	1
LOC400768	0	0	0	0	1	1
LOC101927815	0	0	0	0	1	1
HNF4A-AS1	0	0	0	0	1	1
TMEM132C	0	0	0	0	1	1
SLC7A10	0	0	0	0	1	1
IP6K3	0	0	0	0	1	1
ACVR1C	0	0	0	0	1	1
IFNK	0	0	0	0	1	1
RP11-96H17.1	0	0	0	0	1	1
RSPO2	0	0	0	0	1	1
KCNJ11	0	0	0	0	1	1
LOC101929486	0	0	0	0	1	1
LINC00592	0	0	0	0	1	1
KLB	0	0	0	0	1	1
PCSK1	0	0	0	0	1	1
RP1-202O8.3	0	0	0	0	1	1
AC064852.4	0	0	0	0	1	1
LINC00550	0	0	0	0	1	1
LOC339862	0	0	0	0	1	1
MCFD2P1	0	0	0	0	1	1
C3orf30	0	0	0	0	1	1
AK094644	0	0	0	0	1	1
RGPD4-AS1	0	0	0	0	1	1
UNC5A	0	0	0	0	1	1
TPM3P4	0	0	0	0	1	1
LOC101060091	0	0	0	0	1	1
LINC00408	0	0	0	0	1	1
LINC00551	0	0	0	0	1	1
RP11-2E11.9	0	0	0	0	1	1
AC018755.17	0	0	0	0	1	1
THSD7B	0	0	0	0	1	1
IMPG1	0	0	0	0	1	1
CACNG1	0	0	0	0	1	1
JSRP1	0	0	0	0	1	1
LOC101928140	0	0	0	0	1	1
LOC101928047	0	0	0	0	1	1
LINC00314	0	0	0	0	1	1
BC022892	0	0	0	0	1	1
OCR1	0	0	0	0	1	1
LOC441454	0	0	0	0	1	1
LOC101929475	0	0	0	0	1	1
LOC286083	0	0	0	0	1	1
RP11-303E16.7	0	0	0	0	1	1
FLJ22763	0	0	0	0	1	1
SMPDL3B	0	0	0	0	1	1
SLC7A11-AS1	0	0	0	0	1	1
WBSCR17	0	0	0	0	1	1
LOC100131170	0	0	0	0	1	1
ANO3	0	0	0	0	1	1
LOC101930114	0	0	0	0	1	1
LOC102724487	0	0	0	0	1	1
IFNA14	0	0	0	0	1	1
SOHLH2	0	0	0	0	1	1
LINC01153	0	0	0	0	1	1
LOC100508046	0	0	0	0	1	1
ADAM29	0	0	0	0	1	1
TM4SF5	0	0	0	0	1	1
RP11-255A11.4	0	0	0	0	1	1
BBOX1	0	0	0	0	1	1
OTOR	0	0	0	0	1	1
FAM230C	0	0	0	0	1	1
IL23R	0	0	0	0	1	1
AANAT	0	0	0	0	1	1
HYAL4	0	0	0	0	1	1
CLDN8	0	0	0	0	1	1
MNX1	0	0	0	0	1	1
CTD-2083E4.7	0	0	0	0	1	1
CCDC26	0	0	0	0	1	1
HBG1	0	0	0	0	1	1
TBX20	0	0	0	0	1	1
LOC642620	0	0	0	0	1	1
KIF24	0	0	0	0	1	1
LINC00477	0	0	0	0	1	1
LOC730202	0	0	0	0	1	1
GOLM1	0	0	0	0	1	1
FLJ32955	0	0	0	0	1	1
CA5A	0	0	0	0	1	1
MIR205	0	0	0	0	1	1
ZIC2	0	0	0	0	1	1
BC036311	0	0	0	0	1	1
PRKAA2	0	0	0	0	1	1
LINC00648	0	0	0	0	1	1
LOC102723721	0	0	0	0	1	1
LOC101060004	0	0	0	0	1	1
LOC157503	0	0	0	0	1	1
AP000230.1	0	0	0	0	1	1
OR7A17	0	0	0	0	1	1
C17orf99	0	0	0	0	1	1
LOC100506271	0	0	0	0	1	1
MYO18B	0	0	0	0	1	1
HBZ	0	0	0	0	1	1
KIF2B	0	0	0	0	1	1
PDCL2	0	0	0	0	1	1
SIX3-AS1	0	0	0	0	1	1
PRSS1	0	0	0	0	1	1
FAM71D	0	0	0	0	1	1
SLC17A6	0	0	0	0	1	1
DLEU7	0	0	0	0	1	1
SFTA3	0	0	0	0	1	1
KRT31	0	0	0	0	1	1
SLC2A1-AS1	0	0	0	0	1	1
LSAMP-AS1	0	0	0	0	1	1
CTA-280A3__B.2	0	0	0	0	1	1
POMC	0	0	0	0	1	1
IGSF11	0	0	0	0	1	1
PHF21B	0	0	0	0	1	1
C1orf220	0	0	0	0	1	1
AK093370	0	0	0	0	1	1
RP13-379O24.2	0	0	0	0	1	1
BC047615	0	0	0	0	1	1
PNLIPRP2	0	0	0	0	1	1
FLJ27354	0	0	0	0	1	1
TBC1D28	0	0	0	0	1	1
TAS2R45	0	0	0	0	1	1
MAGEB18	0	0	0	0	1	1
FKBP10	0	0	0	0	1	1
SNTN	0	0	0	0	1	1
BC042366	0	0	0	0	1	1
TTLL6	0	0	0	0	1	1
LOC152578	0	0	0	0	1	1
GAFA3	0	0	0	0	1	1
DEFB122	0	0	0	0	1	1
RERGL	0	0	0	0	1	1
FOXI1	0	0	0	0	1	1
UPP2	0	0	0	0	1	1
AGXT2	0	0	0	0	1	1
IFNA4	0	0	0	0	1	1
BANCR	0	0	0	0	1	1
APCDD1L	0	0	0	0	1	1
LOC101927406	0	0	0	0	1	1
CLCA4	0	0	0	0	1	1
ADAM3A	0	0	0	0	1	1
ZBED9	0	0	0	0	1	1
LINC01254	0	0	0	0	1	1
LINC01189	0	0	0	0	1	1
BC044614	0	0	0	0	1	1
SPP1	0	0	0	0	1	1
RAPSN	0	0	0	0	1	1
COPG2IT1	0	0	0	0	1	1
PP13	0	0	0	0	1	1
ARC	0	0	0	0	1	1
LOC285095	0	0	0	0	1	1
ASB15	0	0	0	0	1	1
CDY1	0	0	0	0	1	1
PATE2	0	0	0	0	1	1
AC104537.2	0	0	0	0	1	1
LHFPL5	0	0	0	0	1	1
LINC00528	0	0	0	0	1	1
HEPACAM	0	0	0	0	1	1
PCED1B-AS1	0	0	0	0	1	1
TMEM180	0	0	0	0	1	1
CXorf30	0	0	0	0	1	1
RP11-421E14.2	0	0	0	0	1	1
GSC2	0	0	0	0	1	1
LOC101928539	0	0	0	0	1	1
SNORA74A	0	0	0	0	1	1
CLGN	0	0	0	0	1	1
LPIN3	0	0	0	0	1	1
LINC00889	0	0	0	0	1	1
CD207	0	0	0	0	1	1
ERV9-1	0	0	0	0	1	1
SERPINB5	0	0	0	0	1	1
SLC39A4	0	0	0	0	1	1
SLFNL1-AS1	0	0	0	0	1	1
SCGB1D2	0	0	0	0	1	1
LOC283516	0	0	0	0	1	1
CALML5	0	0	0	0	1	1
RASEF	0	0	0	0	1	1
LOC149351	0	0	0	0	1	1
LINC01149	0	0	0	0	1	1
FIBCD1	0	0	0	0	1	1
HS3ST4	0	0	0	0	1	1
HEPACAM2	0	0	0	0	1	1
LOC440117	0	0	0	0	1	1
CTD-2313J17.5	0	0	0	0	1	1
LINC01346	0	0	0	0	1	1
LINC00396	0	0	0	0	1	1
TWIST1	0	0	0	0	1	1
LINC00669	0	0	0	0	1	1
COL4A3	0	0	0	0	1	1
DEFB107A	0	0	0	0	1	1
LOC100506411	0	0	0	0	1	1
LOC100507277	0	0	0	0	1	1
ARHGDIG	0	0	0	0	1	1
CSNK1A1P1	0	0	0	0	1	1
ERC2-IT1	0	0	0	0	1	1
RP11-352B15.2	0	0	0	0	1	1
LOC100133131	0	0	0	0	1	1
RP11-339A11.2	0	0	0	0	1	1
KB-1000E4.2	0	0	0	0	1	1
TCIRG1	0	0	0	0	1	1
RP11-532F12.5	0	0	0	0	1	1
PANX3	0	0	0	0	1	1
RP11-496I2.2	0	0	0	0	1	1
LOC101928107	0	0	0	0	1	1
LOC102724587	0	0	0	0	1	1
TAS2R43	0	0	0	0	1	1
SPO11	0	0	0	0	1	1
PPBP	0	0	0	0	1	1
RP11-930P14.2	0	0	0	0	1	1
KLRAP1	0	0	0	0	1	1
LOC286177	0	0	0	0	1	1
MIR137	0	0	0	0	1	1
LOC101927641	0	0	0	0	1	1
LOC101927494	0	0	0	0	1	1
NME8	0	0	0	0	1	1
AK311120	0	0	0	0	1	1
PDE11A	0	0	0	0	1	1
LOC101927720	0	0	0	0	1	1
C9orf57	0	0	0	0	1	1
LOC145845	0	0	0	0	1	1
RP11-744D14.2	0	0	0	0	1	1
OR8D2	0	0	0	0	1	1
CHRNA1	0	0	0	0	1	1
ONECUT3	0	0	0	0	1	1
NKX6-1	0	0	0	0	1	1
OR1D5	0	0	0	0	1	1
LOC101929050	0	0	0	0	1	1
LOC286189	0	0	0	0	1	1
MAGEA10	0	0	0	0	1	1
LOC101927359	0	0	0	0	1	1
LOC729224	0	0	0	0	1	1
SNORA71A	0	0	0	0	1	1
FAS-AS1	0	0	0	0	1	1
LOC284600	0	0	0	0	1	1
MGC13053	0	0	0	0	1	1
LINC00445	0	0	0	0	1	1
LOC100131864	0	0	0	0	1	1
C1QTNF9	0	0	0	0	1	1
COLEC10	0	0	0	0	1	1
LINC00919	0	0	0	0	1	1
HTR1D	0	0	0	0	1	1
OR51A1P	0	0	0	0	1	1
G6PD	0	0	0	0	1	1
FGG	0	0	0	0	1	1
LOC101929335	0	0	0	0	1	1
WDR65	0	0	0	0	1	1
COX6A2	0	0	0	0	1	1
CTD-2311B13.7	0	0	0	0	1	1
ACTR3C	0	0	0	0	1	1
LOC100131655	0	0	0	0	1	1
PURB	0	0	0	0	1	1
LOC101927274	0	0	0	0	1	1
ANKRD30A	0	0	0	0	1	1
GP6	0	0	0	0	1	1
PPP1R9A	0	0	0	0	1	1
OR10C1	0	0	0	0	1	1
LINC00162	0	0	0	0	1	1
SCARNA2	0	0	0	0	1	1
LOC100509303	0	0	0	0	1	1
PRKCQ-AS1	0	0	0	0	1	1
ANKRD33B	0	0	0	0	1	1
LOC100132686	0	0	0	0	1	1
ZNF663P	0	0	0	0	1	1
RTN4RL2	0	0	0	0	1	1
ARHGEF7-IT1	0	0	0	0	1	1
DQX1	0	0	0	0	1	1
KRTAP4-4	0	0	0	0	1	1
FLJ38668	0	0	0	0	1	1
RFPL1	0	0	0	0	1	1
CARTPT	0	0	0	0	1	1
SPRR2G	0	0	0	0	1	1
LINC01093	0	0	0	0	1	1
DQ592442	0	0	0	0	1	1
LOC101929225	0	0	0	0	1	1
AC013463.2	0	0	0	0	1	1
LOC401134	0	0	0	0	1	1
DMRT1	0	0	0	0	1	1
MC4R	0	0	0	0	1	1
GRB14	0	0	0	0	1	1
OR8B8	0	0	0	0	1	1
PROX1-AS1	0	0	0	0	1	1
CCDC64B	0	0	0	0	1	1
FAM26D	0	0	0	0	1	1
MYH15	0	0	0	0	1	1
LINC01091	0	0	0	0	1	1
LOC101927550	0	0	0	0	1	1
CTSH	0	0	0	0	1	1
LOC101928231	0	0	0	0	1	1
ARSI	0	0	0	0	1	1
AK096335	0	0	0	0	1	1
LIPG	0	0	0	0	1	1
PRAP1	0	0	0	0	1	1
LOC101927870	0	0	0	0	1	1
IGLVIVOR22-1	0	0	0	0	1	1
IQCF5	0	0	0	0	1	1
LINC00837	0	0	0	0	1	1
CNFN	0	0	0	0	1	1
PRSS54	0	0	0	0	1	1
RP11-410C4.5	0	0	0	0	1	1
LOC101927416	0	0	0	0	1	1
CTB-174D11.1	0	0	0	0	1	1
GDA	0	0	0	0	1	1
IZUMO1	0	0	0	0	1	1
PCDH15	0	0	0	0	1	1
FAM171A2	0	0	0	0	1	1
MECR	0	0	0	0	1	1
AGBL1	0	0	0	0	1	1
LOC441178	0	0	0	0	1	1
AQP10	0	0	0	0	1	1
MAS1L	0	0	0	0	1	1
LOC574538	0	0	0	0	1	1
PROL1	0	0	0	0	1	1
LOC729291	0	0	0	0	1	1
MYOM3	0	0	0	0	1	1
SLC2A2	0	0	0	0	1	1
RP11-177N22.3	0	0	0	0	1	1
LOC101929473	0	0	0	0	1	1
CHRM3-AS2	0	0	0	0	1	1
CTD-2547L24.4	0	0	0	0	1	1
LINC00672	0	0	0	0	1	1
IFNA10	0	0	0	0	1	1
LOC101928449	0	0	0	0	1	1
LINC00293	0	0	0	0	1	1
RP11-320N7.2	0	0	0	0	1	1
AQP8	0	0	0	0	1	1
C15orf26	0	0	0	0	1	1
LYPD5	0	0	0	0	1	1
GRAMD2	0	0	0	0	1	1
LOC101928405	0	0	0	0	1	1
NRG4	0	0	0	0	1	1
C21orf37	0	0	0	0	1	1
BEST3	0	0	0	0	1	1
RP11-45M22.3	0	0	0	0	1	1
RP11-676J12.6	0	0	0	0	1	1
LOC100507006	0	0	0	0	1	1
CXCL16	0	0	0	0	1	1
MIR3610	0	0	0	0	1	1
CIDEC	0	0	0	0	1	1
MIRLET7DHG	0	0	0	0	1	1
C18orf12	0	0	0	0	1	1
TRIML2	0	0	0	0	1	1
LOC100996342	0	0	0	0	1	1
ABCC12	0	0	0	0	1	1
LOC102724842	0	0	0	0	1	1
CDH7	0	0	0	0	1	1
ATP13A4-AS1	0	0	0	0	1	1
FOXJ1	0	0	0	0	1	1
TMEM217	0	0	0	0	1	1
RP1-272E8.1	0	0	0	0	1	1
GLYAT	0	0	0	0	1	1
AC069277.2	0	0	0	0	1	1
SLC17A3	0	0	0	0	1	1
LINC00328	0	0	0	0	1	1
C6orf25	0	0	0	0	1	1
NFE4	0	0	0	0	1	1
ZSCAN23	0	0	0	0	1	1
LOC100505817	0	0	0	0	1	1
SIGLEC16	0	0	0	0	1	1
LHX2	0	0	0	0	1	1
C8B	0	0	0	0	1	1
TNFAIP6	0	0	0	0	1	1
AK093205	0	0	0	0	1	1
LOC100288123	0	0	0	0	1	1
SORCS2	0	0	0	0	1	1
LOC101928937	0	0	0	0	1	1
CLCNKA	0	0	0	0	1	1
RP11-29P20.1	0	0	0	0	1	1
KRTAP4-11	0	0	0	0	1	1
WFDC10A	0	0	0	0	1	1
SNORA43	0	0	0	0	1	1
ALOX12	0	0	0	0	1	1
RP11-470M17.2	0	0	0	0	1	1
LINC01007	0	0	0	0	1	1
LOC100127972	0	0	0	0	1	1
RP11-486A14.1	0	0	0	0	1	1
TFF2	0	0	0	0	1	1
LINC00934	0	0	0	0	1	1
XKR4	0	0	0	0	1	1
B3GAT1	0	0	0	0	1	1
LOC101927503	0	0	0	0	1	1
CCL18	0	0	0	0	1	1
[truncated: 1,120 more rows]

## Sheet: 2.common DEGs Number
The number of common DEGs in different number datasets
Dataset number	1	2	3	4	5
Common DEGs Number	3218	876	176	55	7
